# Supplementary material for: Earthworm-Inspired Multimodal Pneumatic Continuous Soft Robot Enhanced by Winding Transmission
Source: Cyborg Bionic Syst. 2025 Mar 19;6:0204. doi: 10.34133/cbsystems.0204 (PMC11919822; doi:10.34133/cbsystems.0204)
Supplement: Supplementary 1 — Movie S1 [file cbsystems.0204.f1.zip]

Archive with 1 entries (1 files):
- The revised supplemental Material.mp4
